# Supplementary material for: OsbHLHq11, the Basic Helix-Loop-Helix Transcription Factor, Involved in Regulation of Chlorophyll Content in Rice
Source: Biology (Basel). 2022 Jul 1;11(7):1000. doi: 10.3390/biology11071000 (PMC9312294; doi:10.3390/biology11071000)
Supplement: Supplementary file 1 [file biology-11-01000-s001.zip]

Archive with 1 entries (1 files):
- biology-1792643-supplementary.pdf
